# Supplementary material for: vSNP: a SNP pipeline for the generation of transparent SNP matrices and phylogenetic trees from whole genome sequencing data sets
Source: BMC Genomics. 2024 Jun 1;25:545. doi: 10.1186/s12864-024-10437-5 (PMC11143592; doi:10.1186/s12864-024-10437-5)
Supplement: Supplementary file 1 — Supplementary Material 1. [file 12864_2024_10437_MOESM1_ESM.xlsx]

## Sheet: SuppTable1
	Metadata and NCBI Accessions
	Supplementary Table 1. BioProject, SRA accessions, and metadata for the 4 use cases.
	Organism	NCBI BioProject	SRR	Label	NCBI Isolate
	Mycobacterium bovis	PRJNA251692
			SRS11187299	14-3273_NE_Human-1	14-3273
			SRS11187300	14-3274_NE_Human-2	14-3274
			SRS11187290	15-5292_NE_Human-3	15-5292
			SRS11187293	MEX_NL_DAIRY-CATTLE-1	07-7239
			SRS11187291	MEX_NL_DAIRY-CATTLE-2	07-7210
			SRS11187292	MEX_NL_DAIRY-CATTLE-3	07-7230
			SRS11187295	MEX_NL_DAIRY-CATTLE-4	07-7309
			SRS11187289	MEX_NL_DAIRY-CATTLE-5	07-7192
			SRS11187296	MEX_NL_DAIRY-CATTLE-6	07-7304
			SRS11187297	MEX_NL_DAIRY-CATTLE-7	07-7331
			SRS11187294	MEX_NL_DAIRY-CATTLE-8	07-7305
	Taylorella equigenitalis	PRJNA436694
			SRS11733311	Single Colony	19-013144-001
			SRS11733312	5 Colonies	19-013144-002
			SRS11733313	10 Colonies	19-013144-003
			SRS11733314	15+ Colonies	19-013144-004
			SRS3013721	F1 - 1	13-155
			SRS3013849	M2 - 1	13-161FG
			SRS3013882	M2 - 2	13-165FG
			SRS3013853	F2 - 2	13-0238CF
			SRS3013875	F2 - 1	13-253CF
			SRS3013886	M1 - 1	13-424-1D
			SRS3013885	M1 - 7	13-424-12A
			SRS3013892	M1 - 2	13-424-12B
			SRS3013889	M1 - 4	13-424-12C
			SRS3013855	M1 - 3	13-424-12D
			SRS3013856	M1 - 6	13-424-12E
			SRS3013903	M1 - 5	13-424-26B
	SARS-CoV-2	PRJNA1023551
			SRR26266491	hCoV-19_dog_USA_KS-21-026614-002_2021
			SRR26266490	hCoV-19_ferret_USA_FL-21-028281-001_2021
			SRR26266489	hCoV-19_lion_PuertoRico_PR-21-31013-006_2021
			SRR26266488	hCoV-19_lion_PuertoRico_PR-21-31013-001_2021
			SRR26266487	hCoV-19_tiger_USA_OH-21-038314-003_2021
			SRR26266486	hCoV-19_lion_USA_OH-21-029137-001_2021
			SRR26266485	hCoV-19_cat_USA_VA-20-037760-004_2020
	Newcastle Disease virus	PRJNA1023835
			SRR26275696	19-007230-002_RV680_PH_2019-03-09
			SRR26275695	19-024595-001_SB586_CH_2019-08-13
			SRR26275684	19-024829-002_SB586_CH_2019-08-13
			SRR26275673	19-024829-001_SB586_CH_2019-08-13
			SRR26275669	19-024829-012_SB586_PK_2019-08-13
			SRR26275668	19-024829-006_SB586_CH_2019-08-13
			SRR26275667	19-024828-001_SB586_CH_2019-08-13
			SRR26275666	19-024829-003_SB586_CH_2019-08-13
			SRR26275665	19-024829-004_SB586_CH_2019-08-13
			SRR26275664	19-024429-003_SB586_CH_2019-08-09
			SRR26275694	19-026622-001_SD001_CH_2019-08-29
			SRR26275693	19-038241-001_SB601_CH_2019-11-25
			SRR26275692	19-040254-001_SB620_CH_2019-12-12
			SRR26275691	20-000374-002_SB648_CH_2020-01-02
			SRR26275690	20-001030-001_SB658_CH_2020-01-05
			SRR26275689	19-040708-001_SB625_CH_2019-12-15
			SRR26275688	19-041246-001_LA136_CH_2019-12-19
			SRR26275687	19-036806-001_SB589_CH_2019-11-14
			SRR26275686	19-036667-002_SB587_CH_2019-11-14
			SRR26275685	19-037208-002_SB596_TK_2019-11-19
			SRR26275683	20-005573-001_SB680_CH_2020-02-15
			SRR26275682	20-005571-002_SB016B_CH_2020-02-15
			SRR26275681	20-005999-001_SB683_CH_2020-02-21
			SRR26275680	19-039430-001_SB005B_CH_2019-12-07
			SRR26275679	19-039431-001_SB612_CH_2019-12-06
			SRR26275677	19-040707-001_SB624_CH_2019-12-15
			SRR26275676	19-041429-002_SB641_CH_2019-12-20
			SRR26275675	19-041248-002_RVB1501_CH_2019-12-16
			SRR26275674	19-041420-001_SB637_CH_2019-12-20
			SRR26275672	19-041415-002_SB639_CH_2019-12-20
			SRR26275671	19-040709-002_RVB1500_TK_2019-12-16
			SRR26275670	19-036803-001_SB594_CH_2019-11-16
	Run Time Comparison Accessions
	Mycobacterium bovis	PRJNA693806	SRR13500167
			SRR13500168
			SRR13500169
			SRR13500170
			SRR13500171
			SRR13500172
			SRR13500173
			SRR13500174
			SRR13500175
			SRR13500176
			SRR13500177
			SRR13500178
			SRR13500179
			SRR13500180
			SRR13500181
			SRR13500182
			SRR13500183
			SRR13500184
			SRR13500185
			SRR13500186
			SRR13500187
			SRR13500188
			SRR13500189
			SRR13500190
			SRR13500191
			SRR13500192
			SRR13500193
			SRR13500194
			SRR13500195
			SRR13500196
			SRR13500197
			SRR13500198
			SRR13500199
			SRR13500200
			SRR13500201
			SRR13500202
			SRR13500203
			SRR13500204
			SRR13500205
			SRR13500206
			SRR13500207
			SRR13500208
			SRR13500209
			SRR13500210
			SRR13500211
			SRR13500212
			SRR13500213
			SRR13500214
	Mycobacterium bovis	PRJNA622511	SRR11462860
			SRR11462861
			SRR11462862
			SRR11462863
			SRR11462864
			SRR11462865
			SRR11462866
			SRR11462867
			SRR11462868
			SRR11462869
			SRR11462870
			SRR11462871
			SRR11462872
			SRR11462873
			SRR11462874
			SRR11462875
			SRR11462876
			SRR11462877
			SRR11462878
			SRR11462879
			SRR11462880
			SRR11462881
			SRR11462882
			SRR11462883
			SRR11462884
			SRR11462885
			SRR11462886
			SRR11462887
			SRR11462888
			SRR11462889
			SRR11462890
			SRR11462891
			SRR11462892
			SRR11462893
			SRR11462894
			SRR11462895
			SRR11462896
			SRR11462897
			SRR11462898
			SRR11462899
			SRR11462900
			SRR11462901
			SRR11462902
			SRR11462903
			SRR11462904
			SRR11462905
			SRR11462906
			SRR11462907
			SRR11462908
			SRR11462909
			SRR11462910
			SRR11462911
			SRR11462912
			SRR11462913
			SRR11462914
			SRR11462915
			SRR11462916
			SRR11462917
			SRR11462918
			SRR11462919
			SRR11462920
			SRR11462921
			SRR11462922
			SRR11462923
			SRR11462924
			SRR11462925
			SRR11462926
			SRR11462927
			SRR11462928
			SRR11462929
			SRR11462930
			SRR11462931
			SRR11462932
			SRR11462933
			SRR11462934
			SRR11462935
			SRR11462936
			SRR11462937
			SRR11462938
			SRR11462939
			SRR11462940
	Mycobacterium bovis	PRJNA804719	SRR18391639
			SRR18391640
			SRR18391641
			SRR18391642
			SRR18391643
			SRR18391644
			SRR18391645
			SRR18391646
			SRR18391647
			SRR18391648
			SRR18391649
			SRR18391650
			SRR18391651
			SRR18391652
			SRR18391653
			SRR18391654
			SRR18391655
			SRR18391656
			SRR18391657
			SRR18391658
			SRR18391659
			SRR18391660
			SRR18391661
			SRR18391662
			SRR18391663
			SRR18391669
			SRR18391670
			SRR18391671
			SRR18391672
			SRR18391673
			SRR18391674
			SRR18391675
			SRR18391676
			SRR18391677
			SRR18391678
			SRR18391679
			SRR18391680
			SRR18391681
			SRR18391682
			SRR18391683
			SRR18391684
			SRR18391685
			SRR18391686
			SRR18391687
			SRR18391688
			SRR18391689
			SRR18391690
			SRR18391691
			SRR18391692
			SRR18391693
			SRR18391699
			SRR18391700
			SRR18391701
			SRR18391702
			SRR18391703
			SRR18391704
			SRR18391705
			SRR18391706
			SRR18391707
			SRR18391708
			SRR18391709
			SRR18391710
			SRR18391711
			SRR18391712
			SRR18391713
			SRR18391714
			SRR18391715
			SRR18391716
			SRR18391717
			SRR18391718
			SRR18391719
			SRR18391720
			SRR18391721
			SRR18391722
			SRR18391723
			SRR18391724
			SRR18391725
			SRR18391726
			SRR18391727
			SRR18391728
			SRR18391729
			SRR18391730
			SRR18391731
			SRR18391732
			SRR18391733
			SRR18391734
			SRR18391735
			SRR18391736
			SRR18391737
			SRR18391738
			SRR18391744
			SRR18391745
			SRR18391746
			SRR18391747
			SRR18391748
			SRR18391749
			SRR18391750
			SRR18391751
			SRR18391752
			SRR18391753
			SRR18391754
			SRR18391755
			SRR18391756
			SRR18391757
			SRR18391758
			SRR18391759
			SRR18391760
			SRR18391761
			SRR18391762
			SRR18391763
			SRR18391764
			SRR18391765
			SRR18391766
			SRR18391767
			SRR18391768
			SRR18391769
			SRR18391770
			SRR18391771
			SRR18391772
			SRR18391773
			SRR18391774
	Mycobacterium bovis	PRJNA449507	SRR11294520
			SRR11294533
			SRR11294534
			SRR11294540
	Mycobacterium bovis	PRJNA251692	SRR1791692
			SRR1791702
			SRR1791703
			SRR1791707
			SRR1791708
			SRR1791714
			SRR1791715
			SRR1791735
			SRR1791736
			SRR1791737
			SRR1791738
			SRR1791746
			SRR1791752
			SRR1791755
			SRR1791758
			SRR1791761
			SRR1791767
			SRR1791770
			SRR1791773
			SRR1791777
			SRR1791778
			SRR1791779
			SRR1791781
			SRR1791782
			SRR1791785
			SRR1791788
			SRR1791789
			SRR1791790
			SRR1791796
			SRR1791798
			SRR1791800
			SRR1791801
			SRR1791807
			SRR1791812
			SRR1791815
			SRR1791822
			SRR1791826
			SRR1791828
			SRR1791831
			SRR1791834
			SRR1791839
			SRR1791841
			SRR1791843
			SRR1791845
			SRR1791853
			SRR1791865
			SRR1791871
			SRR1791885
			SRR1791888
			SRR1791891
			SRR1791892
			SRR1791893
			SRR1791894
			SRR1791900
			SRR1791903
			SRR1791905
			SRR1791911
			SRR1791912
			SRR1791924
			SRR1791926
			SRR1791927
			SRR1791928
			SRR1791937
			SRR1791938
			SRR1791949
			SRR1791950
			SRR1791951
			SRR1791954
			SRR1791963
			SRR1791966
			SRR1791970
			SRR1791973
			SRR1791975
			SRR1791976
			SRR1791977
			SRR1791991
			SRR1791993
			SRR1791998
			SRR1792000
			SRR1792002
			SRR1792013
			SRR1792016
			SRR1792017
			SRR1792019
			SRR1792028
			SRR1792031
			SRR1792034
			SRR1792036
			SRR1792040
			SRR1792046
			SRR1792060
			SRR1792063
			SRR1792066
			SRR1792068
			SRR1792071
			SRR1792072
			SRR1792073
			SRR1792077
			SRR1792078
			SRR1792082
			SRR1792098
			SRR1792099
			SRR1792111
			SRR1792112
			SRR1792117
			SRR1792118
			SRR1792153
			SRR1792155
			SRR1792158
			SRR1792159
			SRR1792161
			SRR1792169
			SRR1792171
			SRR1792175
			SRR1792183
			SRR1792188
			SRR1792195
			SRR1792203
			SRR1792241
			SRR1792245
			SRR1792250
			SRR1792251
			SRR1792252
			SRR1792259
			SRR1792260
			SRR1792261
			SRR1792269
			SRR1792271
			SRR1792279
			SRR1792282
			SRR1792298
			SRR1792305
			SRR1792306
			SRR1792307
			SRR1792312
			SRR1792322
			SRR1792328
			SRR1792330
			SRR1792331
			SRR1792339
			SRR1792349
			SRR1792350
			SRR1792352
			SRR1792353
			SRR1792355
			SRR1792357
			SRR1792358
			SRR1792369
			SRR1792372
			SRR1792383
			SRR1792384
			SRR1792392
			SRR1792409
			SRR1792416
			SRR1792438
			SRR1792441
			SRR1792442
			SRR1792443
			SRR1792447
			SRR1792448
			SRR1792449
			SRR1792450
			SRR1792485
			SRR1792487
			SRR1792488
			SRR1792491
			SRR1792493
			SRR1792494
			SRR1792503
			SRR1792504
			SRR3135068
			SRR3135070
			SRR4019492
			SRR5657360
			SRR5657362
			SRR5657363
			SRR5657367
			SRR5657371
			SRR5657372
			SRR5657373
			SRR5657378
			SRR5657379
			SRR5657385
			SRR5657387
			SRR5657391
			SRR5657394
			SRR5657395
			SRR5657396
			SRR5657397
			SRR5657400
			SRR5657401
			SRR5657402
			SRR5657403
			SRR5657404
			SRR5657405
			SRR5657407
			SRR5657408
			SRR5657409
			SRR5657410
			SRR5657411
			SRR5657415
			SRR5657417
			SRR5657422
			SRR5657424
			SRR5657425
			SRR5657430
			SRR5657431
			SRR5657437
			SRR5657441
			SRR5657444
			SRR5657448
			SRR5657449
			SRR5657456
			SRR5657461
			SRR5657462
			SRR5657463
			SRR5657466
			SRR5657467
			SRR5657468
			SRR5657469
			SRR5657477
			SRR5657478
			SRR5657479
			SRR5657480
			SRR5657481
			SRR5657482
			SRR5657483
			SRR5657484
			SRR5657485
			SRR5657486
			SRR5657493
			SRR5657494
			SRR5657496
			SRR5657501
			SRR5657502
			SRR5657506
			SRR5657507
			SRR5657508
			SRR5657511
			SRR5657513
			SRR5657514
			SRR5657518
			SRR5657519
			SRR5657520
			SRR5657523
			SRR7236129
			SRR7236131
			SRR7236317
			SRR7236363
			SRR7236378
			SRR7240021
			SRR7240022
			SRR7240058
			SRR7240083
			SRR7240121
			SRR7240123
			SRR7240125
			SRR7240157
			SRR7240184
			SRR7240189
			SRR7240203
			SRR7240204
			SRR7240221
			SRR7240233
			SRR7240234
			SRR7240259
			SRR7240291
			SRR7240306
			SRR7240341
			SRR7240342
			SRR7240357
			SRR7240359
			SRR7240386
			SRR7240393
			SRR7240402
			SRR7240428
			SRR7240455
			SRR7240457
			SRR7240463
			SRR7240480
			SRR7240490
