# Supplementary material for: vSNP: a SNP pipeline for the generation of transparent SNP matrices and phylogenetic trees from whole genome sequencing data sets
Source: BMC Genomics. 2024 Jun 1;25:545. doi: 10.1186/s12864-024-10437-5 (PMC11143592; doi:10.1186/s12864-024-10437-5)
Supplement: Supplementary file 2 — Supplementary Material 2. [file 12864_2024_10437_MOESM2_ESM.xlsx]

## Sheet: SuppTable2
	File Size Attributes of Datasets used for Runtime Comparison
	Attribute	PRJNA693806	PRJNA622511	PRJNA804719	Multiple, See Reference
	Number of Samples	48	81	136	287
	Average Mb per file	214 MB	258 MB	123 MB	239 MB
	Minimum file size	66 MB	109 MB	17 MB	39 MB
	Maximum file size	410 MB	583 MB	305 MB	748 MB
	Total file size of the dataset	10,271 MB	20,862 MB	33,576 MB	137,564 MB
	Supplementary Table 2. Runtime datasets with sample count, averge file size, minimum and maximum file size and total size of each dataset.
